# Supplementary material for: Transcriptomics and Spatial Proteomics for Discovery and Validation of Missing Proteins in the Human Ovary
Source: J Proteome Res. 2023 Dec 12;23(1):238–48. doi: 10.1021/acs.jproteome.3c00545 (PMC10775140; doi:10.1021/acs.jproteome.3c00545)
Supplement: Supplementary file 2 — pr3c00545_si_002.xlsx [file pr3c00545_si_002.xlsx]

## Sheet: Supplementary Table S1
Supplementary Table S1: Description of the 61 MPs
Gene	ENSG	Antibodies	Ovary.7yo	Ovary.16yo	Ovary.20yo	Ovary.32yo	PE	neXtProt.acc.code
ABCA10	ENSG00000154263	HPA014535;HPA019189;HPA061722	15.1114	22.991534	11.022933	9.130578	PE2	NX_Q8WWZ4
AGBL3	ENSG00000146856	HPA020395;HPA020397;HPA024150;HPA024155;HPA061065	1.059524	1.759401	2.637916	0.913179	PE2	NX_Q8NEM8
ANKDD1B	ENSG00000189045	HPA040206;HPA040227;HPA051943;HPA059722;HPA064054;HPA075228	0.401879	0.621496	0.401376	0.21907	PE2	NX_A6NHY2
ASAH2B	ENSG00000204147	HPA051862;HPA078650	2.015986	2.751957	2.094476	1.90679	PE2	NX_P0C7U1
C1orf167	ENSG00000215910	HPA039114;HPA058397	0.60589	0.247705	0.403054	0.12227	PE2	NX_Q5SNV9
C21orf62	ENSG00000205929	HPA016899;HPA030435;CAB034172;CAB034173;HPA049205	3.169768	3.155924	5.856132	7.438778	PE2	NX_Q9NYP8
C22orf31	ENSG00000100249	HPA000488;HPA000604;HPA017440;HPA068522	1.766558	1.161812	1.438878	0.996004	PE2	NX_O95567
C6orf52	ENSG00000137434	HPA051142	6.754143	0.088583	2.740851	0.164138	PE2	NX_Q5T4I8
CCDC144A	ENSG00000170160	HPA022996;HPA023009;HPA047220;HPA047851;HPA066260;HPA066716	2.155	0.963038	1.0895	0.518089	PE2	NX_A2RUR9
CEACAM19	ENSG00000186567	HPA014462;HPA014648;HPA017662;HPA052865;HPA074942	4827-01-01	1.461814	2.479709	1.627926	PE2	NX_Q7Z692
CPSF4L	ENSG00000187959	HPA044047	2.322377	0.298837	0.782757	0.322632	PE2	NX_A6NMK7
CRYGN	ENSG00000127377	HPA019727;HPA026746;HPA042959;HPA050788;CAB073544;HPA076568	0	0.050649	0.24727	0.631257	PE2	NX_Q8WXF5
CTXN1	ENSG00000178531	HPA016669	3.112661	1.479724	2.168003	4.933958	PE2	NX_P60606
CYYR1	ENSG00000166265	HPA031745;HPA031746;CAB034921;HPA046047;HPA058408;HPA061737;HPA067685	14.507223	16.893075	15.776217	7.356654	PE2	NX_Q96J86
DDTL	ENSG00000099974	HPA017920;HPA061961;HPA069616	1.629358	0	0	0.804458	PE2	NX_A6NHG4
DEPDC4	ENSG00000166153	HPA039323;HPA039515;HPA046729	0.398859	1.034172	0.776239	0.496928	PE2	NX_Q8N2C3
EBLN2	ENSG00000255423	HPA062510;HPA065657;HPA068795	0.936515	1.088952	0.680406	0.645519	PE2	NX_Q6P2I7
GNRH2	ENSG00000125787	HPA004338;CAB009521;CAB017507	2.298328	1.578595	0.582754	0.396082	PE2	NX_O43555
GPR21	ENSG00000188394	HPA041651	0.624398	0.481937	1.394571	0.394475	PE2	NX_Q99679
GPR27	ENSG00000170837	HPA029395	5.458425	2.979922	4.447875	4.545585	PE2	NX_Q9NS67
GPR63	ENSG00000112218	HPA007031;HPA007089;CAB033562;HPA039103	2.030725	1.059345	1.853324	1.543734	PE2	NX_Q9BZJ6
GVQW3	ENSG00000179240	HPA039376;HPA047613;HPA057405	1.623539	1.617395	1.737861	1.154009	PE2	NX_Q3ZCU0
H1-8	ENSG00000178804	HPA037992	0.853223	0.280394	0.377014	0.161711	PE2	NX_Q8IZA3
IGFL4	ENSG00000204869	HPA047655;HPA078035	1.581247	0.716554	1.406579	1.267289	PE2	NX_Q6B9Z1
IGIP	ENSG00000182700	HPA041877;HPA048615;HPA062075;HPA076789	5.503073	5.636938	6.139628	5.984118	PE2	NX_A6NJ69
LEKR1	ENSG00000197980	HPA044039;HPA047774;HPA059072	0.748605	0.393377	0.596856	0.484938	PE2	NX_Q6ZMV7
LRRC75B	ENSG00000178026	HPA002540	0.431339	0.54055	0.288127	0.520998	PE2	NX_Q2VPJ9
MAGEE2	ENSG00000186675	HPA000794;HPA001420;HPA030625	0.585033	0.14555	0.652588	0.861492	PE2	NX_Q8TD90
METTL24	ENSG00000053328	HPA037441;HPA037442;HPA064828	4.783294	3.41082	5.292642	8.223509	PE2	NX_Q5JXM2
MS4A4E	ENSG00000214787	HPA040075;HPA075420	1.049754	0.496243	1.109248	0.990963	PE2	NX_Q96PG1
MYMX	ENSG00000262179	HPA051451	1.037973	1.613439	0.391994	0.035196	PE2	NX_A0A1B0GTQ4
NBPF11	ENSG00000263956	HPA038752	8.013231	4.979452	6.522163	5.623525	PE2	NX_Q86T75
NBPF3	ENSG00000142794	HPA062882;HPA073664	1.343944	1.597323	0.764355	2.710679	PE2	NX_Q9H094
NMUR1	ENSG00000171596	HPA027894;HPA027895;CAB033076;HPA054946;HPA076319	0.79221	0.371435	0.226439	0.226272	PE2	NX_Q9HB89
PGPEP1L	ENSG00000183571	HPA041781	0.840204	0.120319	0.557213	0.08756	PE2	NX_A6NFU8
PRICKLE4	ENSG00000278224	HPA031239;HPA031240;HPA055593	1.178818	0.093827	0.779526	0.352614	PE2	NX_Q2TBC4
PSPN	ENSG00000125650	CAB025366;HPA074342	0.880052	0.721757	0.840717	1.075314	PE2	NX_O60542
RERGL	ENSG00000111404	HPA041740;HPA062134;HPA076798	36.663504	31.400225	19.697042	3.150948	PE2	NX_Q9H628
RNF212	ENSG00000178222	HPA037651;HPA037652;HPA057527;HPA077943	4.136887	4.044725	4.93624	3.719	PE2	NX_Q495C1
RNF215	ENSG00000099999	HPA019262;HPA029427;HPA056498	6.41986	11.770627	8.902325	10.194096	PE2	NX_Q9Y6U7
SEM1	ENSG00000127922	HPA020429;HPA047264;HPA050990;HPA064171;HPA070473;HPA072648;HPA077395	240.490494	474.008384	265.094735	245.07734	PE2	NX_Q6ZVN7
SLC35F4	ENSG00000151812	HPA043853	0.608404	0.022844	0.077283	0.063973	PE2	NX_A4IF30
SMIM17	ENSG00000268182	HPA071857;HPA071861	0.685169	0.568778	0.638717	0.389707	PE2	NX_P0DL12
TAFA3	ENSG00000184599	HPA012318;HPA012493;CAB025616;HPA026898;HPA055927	0.950592	2.760751	0.327143	0.558849	PE2	NX_Q7Z5A8
TAS1R1	ENSG00000173662	HPA003499;HPA004087;CAB022768;HPA034579;HPA034580	0.403321	0.334128	1.656148	0.154836	PE2	NX_Q7RTX1
TEX22	ENSG00000226174	HPA065576	0.383352	0.289267	0.446208	0.576505	PE2	NX_C9J3V5
TMEM235	ENSG00000204278	HPA053939;HPA055445;HPA060324;HPA076569	0.638063	0.037008	0.22334	0.076142	PE2	NX_A6NFC5
TRIM61	ENSG00000183439	HPA049109;HPA076250	4.416388	8.830991	3.239732	5.352969	PE2	NX_Q5EBN2
TRIM73	ENSG00000178809	HPA051845	2.304307	2.247941	3.000762	2.781807	PE2	NX_Q86UV7
TTLL3	ENSG00000214021	HPA051413	20.25507	16.113489	23.111928	29.947827	PE2	NX_Q9Y4R7
UTS2B	ENSG00000188958	HPA015147;HPA015699;HPA026992	0.730242	0.865333	0.836169	0.662176	PE2	NX_Q765I0
XNDC1N	ENSG00000254469	HPA051121;HPA051124;HPA058841	2.254019	2.898464	2.154096	1.322117	PE2	NX_Q6ZNB5
ZCCHC18	ENSG00000166707	HPA078516	3.096114	2.807324	4.611486	3.021858	PE2	NX_P0CG32
ZFAND4	ENSG00000172671	HPA037838;HPA037839;HPA057543;HPA074103	1.287203	1.414218	1.33217	1.504821	PE2	NX_Q86XD8
ZNF154	ENSG00000179909	HPA006207;HPA006468;HPA024378;HPA052747;HPA056136;HPA064192;HPA066359;HPA070612;HPA076284	1.156617	0.780969	1.499411	1.281288	PE2	NX_Q13106
ZNF233	ENSG00000159915	HPA020975;HPA020985;HPA020986;HPA061764	0.458268	0.576689	0.217746	0.173255	PE2	NX_A6NK53
ZNF582	ENSG00000018869	HPA003200;HPA028858;HPA064662	3.594131	4.111008	2.975116	2.611161	PE2	NX_Q96NG8
ZNF626	ENSG00000188171	HPA045631	16.303341	20.184888	19.032762	18.187566	PE2	NX_Q68DY1
ZNF677	ENSG00000197928	HPA023106;HPA024796	14.256702	14.916621	12.611421	11.281697	PE2	NX_Q86XU0
ZNF75D	ENSG00000186376	HPA004705;HPA006548;HPA006709	6.27936	6.469776	7.108887	6.185401	PE2	NX_P51815
ZNF891	ENSG00000214029	HPA039797;HPA040301;HPA063586	1.687498	2.675615	1.632655	1.515006	PE2	NX_A8MT65

## Sheet: Supplementary Table S2
Supplementary Table S2: Description of the 20 final candidates
CANDIDATES				neXtProt									Protein Profiling				Bulk transciptomics results (nTPM)				Expresssion in nTPM from the single cell atlas HPA
ENSG	Gene	neXtProt.acc.code	protein name	chromosome	proteomics	disease	structure	#isof.	#variants	#PTMS	mutagenesis	tissue expr.	Antibody	IHC dilution	mIFdilution	OPAL	Ovary.7yo	Ovary.16yo	Ovary.20yo	Ovary.32yo	Oocytes	Granulosa cells	Ovarian stromal cells	Endothelial cells
ENSG00000146856	AGBL3	NX_Q8NEM8	Cytosolic carboxypeptidase 3	7q33	yes	no	no	4	666	0	no	yes	HPA024150	250			1.059524	1.759401	2.637916	0.913179	2.2	1.5	3.5	4.7
ENSG00000137434	C6orf52	NX_Q5T4I8	Putative uncharacterized protein C6orf52	6p24.2	yes	no	no	2	112	0	no	yes	HPA051142	400			6.754143	0.088583	2.740851	0.164138	988.9	19.1	4.8	1.4
ENSG00000178531	CTXN1	NX_P60606	Cortexin-1	19p13.2	yes	no	no	1	49	1	no	yes	HPA016669	100			3.112661	1.479724	2.168003	4.933958	2.2	13.4	4.2	1.4
ENSG00000255423	EBLN2	NX_Q6P2I7	Endogenous Bornavirus-like nucleoprotein 2	3p13	yes	no	no	1	292	1	no	yes	HPA068795	30			0.936515	1.088952	0.680406	0.645519	0.7	3.7	5.6	3.8
ENSG00000170837	GPR27	NX_Q9NS67	Probable G-protein coupled receptor 27	3p13	yes	no	no	1	306	2	no	yes	HPA029395	600			5.458425	2.979922	4.447875	4.545585	5.9	15.8	3.7	0.6
ENSG00000112218	GPR63	NX_Q9BZJ6	Probable G-protein coupled receptor 63	6q16.1	yes	no	no	1	381	4	no	yes	HPA039103	300	750	520	2.030725	1.059345	1.853324	1.543734	2.9	12.1	3	0.3
ENSG00000178804	H1-8	NX_Q8IZA3	Histone H1.8	3q22.1	yes	no	no	2	311	0	no	yes	HPA037992	400			0.853223	0.280394	0.377014	0.161711	179.4	3.1	0.4	0.1
ENSG00000197980	LEKR1	NX_Q6ZMV7	Protein LEKR1	3q25.31	yes	no	no	1	88	0	no	yes	HPA044039	1000			0.748605	0.393377	0.596856	0.484938	1.5	2.3	1.5	0.6
ENSG00000053328	METTL24	NX_Q5JXM2	Probable methyltransferase-like protein 24	6q21	yes	no	no	1	334	0	no	yes	HPA037442	500			4.783294	3.41082	5.292642	8.223509	0	3.1	0.6	0
ENSG00000183571	PGPEP1L	NX_A6NFU8	Pyroglutamyl-peptidase 1-like protein	15q26.3	no	no	no	2	266	0	no	yes	HPA041781	800			0.840204	0.120319	0.557213	0.08756	8.1	0.6	0.1	0.1
ENSG00000111404	RERGL	NX_Q9H628	Ras-related and estrogen-regulated growth inhibitor-like protein	12p12.3	yes	no	no	1	226	0	no	yes	HPA041740	300			36.663504	31.400225	19.697042	3.150948	5.9	2	5.2	1.8
ENSG00000173662	TAS1R1	NX_Q7RTX1	Taste receptor type 1 member 1	1p36.31	yes	no	no	4	814	6	no	yes	HPA034580	200			0.403321	0.334128	1.656148	0.154836	0	0	0.6	0.1
ENSG00000204278	TMEM235	NX_A6NFC5	Transmembrane protein 235	17q25.3	yes	no	no	3	222	1	no	yes	HPA053939	75			0.638063	0.037008	0.22334	0.076142	10.3	0.3	0	0
ENSG00000183439	TRIM61	NX_Q5EBN2	Putative tripartite motif-containing protein 61	4q32.3	yes	no	no	1	176	0	no	yes	HPA049109	20	40	520	4.416388	8.830991	3.239732	5.352969	25.7	10.6	2.9	0.5
ENSG00000178809	TRIM73	NX_Q86UV7	Tripartite motif-containing protein 73	7q11.23	yes	no	no	1	209	0	no	yes	HPA051845	50	50	520	2.304307	2.247941	3.000762	2.781807	0	9.2	1.1	1
ENSG00000254469	XNDC1N	NX_Q6ZNB5	Protein XNDC1N	11q13.4	yes	no	no	2	183	0	no	yes	HPA051121	300			2.254019	2.898464	2.154096	1.322117	2.9	6.9	11.3	4.3
ENSG00000018869	ZNF582	NX_Q96NG8	Zinc finger protein 582	19q13.43	yes	no	no	1	464	0	no	yes	HPA028858	350	1000	520	3.594131	4.111008	2.975116	2.611161	7.4	5.7	5.2	4.3
ENSG00000188171	ZNF626	NX_Q68DY1	Zinc finger protein 626	19p12	yes	no	no	3	589	0	no	yes	HPA045631	100			16.303341	20.184888	19.032762	18.187566	26.5	61.7	37.4	12.9
ENSG00000197928	ZNF677	NX_Q86XU0	Zinc finger protein 677	19q13.42	yes	no	no	1	592	0	no	yes	HPA023106	100			14.256702	14.916621	12.611421	11.281697	69.1	32.4	36.6	25
ENSG00000214029	ZNF891	NX_A8MT65	Zinc finger protein 891	12q24.33	yes	no	no	1	373	0	no	yes	HPA040301	200			1.687498	2.675615	1.632655	1.515006	1.5	17.4	18.7	7.1

## Sheet: Supplementary Table S3
Supplementary Table S3: IHC manual annotation results
Tissue	Age	Gene	Antibody	Cell.type	Present	Intensity	Quantity	Localisation	Annotation.summary
ovary	7	AGBL3	HPA024150	endothelial cells	yes	negative	not set	NA	Moderate cytoplasmic staining in oocytes, granulosa cells and stroma.
ovary	7	AGBL3	HPA024150	granulosa cells	yes	moderate	<25%	cytoplasmic	Moderate cytoplasmic staining in oocytes, granulosa cells and stroma.
ovary	7	AGBL3	HPA024150	oocytes	yes	moderate	75%-25%	cytoplasmic	Moderate cytoplasmic staining in oocytes, granulosa cells and stroma.
ovary	7	AGBL3	HPA024150	stroma	yes	moderate	<25%	cytoplasmic	Moderate cytoplasmic staining in oocytes, granulosa cells and stroma.
ovary	16	AGBL3	HPA024150	endothelial cells	yes	negative	not set	NA	Moderate cytoplasmic staining in oocytes, granulosa cells and stroma.
ovary	16	AGBL3	HPA024150	granulosa cells	yes	moderate	<25%	cytoplasmic	Moderate cytoplasmic staining in oocytes, granulosa cells and stroma.
ovary	16	AGBL3	HPA024150	oocytes	yes	moderate	75%-25%	cytoplasmic	Moderate cytoplasmic staining in oocytes, granulosa cells and stroma.
ovary	16	AGBL3	HPA024150	stroma	yes	moderate	<25%	cytoplasmic	Moderate cytoplasmic staining in oocytes, granulosa cells and stroma.
ovary	20	AGBL3	HPA024150	endothelial cells	yes	negative	not set	NA	Moderate cytoplasmic staining in oocytes and granulosa cells.
ovary	20	AGBL3	HPA024150	granulosa cells	yes	moderate	75%-25%	cytoplasmic	Moderate cytoplasmic staining in oocytes and granulosa cells.
ovary	20	AGBL3	HPA024150	oocytes	yes	moderate	>75%	cytoplasmic	Moderate cytoplasmic staining in oocytes and granulosa cells.
ovary	20	AGBL3	HPA024150	stroma	yes	negative	not set	NA	Moderate cytoplasmic staining in oocytes and granulosa cells.
ovary	32	AGBL3	HPA024150	endothelial cells	yes	negative	not set	NA	Weak cytoplasmic staining in stroma.
ovary	32	AGBL3	HPA024150	granulosa cells	no	not set	not set	NA	Weak cytoplasmic staining in stroma.
ovary	32	AGBL3	HPA024150	oocytes	no	not set	not set	NA	Weak cytoplasmic staining in stroma.
ovary	32	AGBL3	HPA024150	stroma	yes	weak	<25%	cytoplasmic	Weak cytoplasmic staining in stroma.
ovary	7	C6orf52	HPA051142	endothelial cells	yes	moderate	<25%	membrane	Nuclear staining in oocytes, granulosa cells and stromal cells. Membranous staining in endothelial cells.
ovary	7	C6orf52	HPA051142	granulosa cells	yes	moderate	<25%	nuclear	Nuclear staining in oocytes, granulosa cells and stromal cells. Membranous staining in endothelial cells.
ovary	7	C6orf52	HPA051142	oocytes	yes	strong	>75%	nuclear	Nuclear staining in oocytes, granulosa cells and stromal cells. Membranous staining in endothelial cells.
ovary	7	C6orf52	HPA051142	stroma	yes	moderate	<25%	nuclear	Nuclear staining in oocytes, granulosa cells and stromal cells. Membranous staining in endothelial cells.
ovary	16	C6orf52	HPA051142	endothelial cells	yes	negative	not set	NA	Cytoplasmic staining in oocytes.
ovary	16	C6orf52	HPA051142	granulosa cells	yes	negative	not set	NA	Cytoplasmic staining in oocytes.
ovary	16	C6orf52	HPA051142	oocytes	yes	weak	<25%	cytoplasmic	Cytoplasmic staining in oocytes.
ovary	16	C6orf52	HPA051142	stroma	yes	negative	not set	NA	Cytoplasmic staining in oocytes.
ovary	20	C6orf52	HPA051142	endothelial cells	yes	moderate	75%-25%	membrane	Nuclear and cytoplasmic staining in stromal cells. Membranous staining in endothelial cells.
ovary	20	C6orf52	HPA051142	granulosa cells	no	negative	not set	NA	Nuclear and cytoplasmic staining in stromal cells. Membranous staining in endothelial cells.
ovary	20	C6orf52	HPA051142	oocytes	no	negative	not set	NA	Nuclear and cytoplasmic staining in stromal cells. Membranous staining in endothelial cells.
ovary	20	C6orf52	HPA051142	stroma	yes	moderate	<25%	cytoplasmic,nuclear	Nuclear and cytoplasmic staining in stromal cells. Membranous staining in endothelial cells.
ovary	32	C6orf52	HPA051142	endothelial cells	yes	moderate	<25%	membrane	Nuclear and cytoplasmic staining in stromal cells. Membranous staining in endothelial cells.
ovary	32	C6orf52	HPA051142	granulosa cells	no	negative	not set	NA	Nuclear and cytoplasmic staining in stromal cells. Membranous staining in endothelial cells.
ovary	32	C6orf52	HPA051142	oocytes	no	negative	not set	NA	Nuclear and cytoplasmic staining in stromal cells. Membranous staining in endothelial cells.
ovary	32	C6orf52	HPA051142	stroma	yes	moderate	75%-25%	cytoplasmic,nuclear	Nuclear and cytoplasmic staining in stromal cells. Membranous staining in endothelial cells.
ovary	7	CTXN1	HPA016669	endothelial cells	yes	moderate	75%-25%	membrane	Moderate cytoplasmic staining in granulosa cells and endothelial cells.
ovary	7	CTXN1	HPA016669	granulosa cells	yes	moderate	75%-25%	cytoplasmic	Moderate cytoplasmic staining in granulosa cells and endothelial cells.
ovary	7	CTXN1	HPA016669	oocytes	yes	negative	not set	NA	Moderate cytoplasmic staining in granulosa cells and endothelial cells.
ovary	7	CTXN1	HPA016669	stroma	yes	negative	not set	NA	Moderate cytoplasmic staining in granulosa cells and endothelial cells.
ovary	16	CTXN1	HPA016669	endothelial cells	yes	moderate	75%-25%	cytoplasmic	Moderate cytoplasmic staining in granulosa cells and endothelial cells.
ovary	16	CTXN1	HPA016669	granulosa cells	yes	moderate	75%-25%	cytoplasmic	Moderate cytoplasmic staining in granulosa cells and endothelial cells.
ovary	16	CTXN1	HPA016669	oocytes	yes	negative	not set	NA	Moderate cytoplasmic staining in granulosa cells and endothelial cells.
ovary	16	CTXN1	HPA016669	stroma	yes	negative	not set	NA	Moderate cytoplasmic staining in granulosa cells and endothelial cells.
ovary	20	CTXN1	HPA016669	endothelial cells	yes	moderate	75%-25%	cytoplasmic	Moderate cytoplasmic staining in granulosa cells and endothelial cells.
ovary	20	CTXN1	HPA016669	granulosa cells	yes	moderate	75%-25%	cytoplasmic	Moderate cytoplasmic staining in granulosa cells and endothelial cells.
ovary	20	CTXN1	HPA016669	oocytes	yes	negative	not set	NA	Moderate cytoplasmic staining in granulosa cells and endothelial cells.
ovary	20	CTXN1	HPA016669	stroma	yes	negative	not set	NA	Moderate cytoplasmic staining in granulosa cells and endothelial cells.
ovary	32	CTXN1	HPA016669	endothelial cells	yes	moderate	75%-25%	cytoplasmic	Moderate cytoplasmic staining in endothelial cells and stroma.
ovary	32	CTXN1	HPA016669	granulosa cells	no	not set	not set	NA	Moderate cytoplasmic staining in endothelial cells and stroma.
ovary	32	CTXN1	HPA016669	oocytes	no	not set	not set	NA	Moderate cytoplasmic staining in endothelial cells and stroma.
ovary	32	CTXN1	HPA016669	stroma	yes	moderate	<25%	cytoplasmic	Moderate cytoplasmic staining in endothelial cells and stroma.
ovary	7	EBLN2	HPA068795	endothelial cells	yes	negative	not set	NA	Cytoplasmic staining in oocytes.
ovary	7	EBLN2	HPA068795	granulosa cells	yes	negative	not set	NA	Cytoplasmic staining in oocytes.
ovary	7	EBLN2	HPA068795	oocytes	yes	moderate	75%-25%	cytoplasmic	Cytoplasmic staining in oocytes.
ovary	7	EBLN2	HPA068795	stroma	yes	negative	not set	NA	Cytoplasmic staining in oocytes.
ovary	16	EBLN2	HPA068795	endothelial cells	yes	negative	not set	NA	Cytoplasmic staining in oocytes.
ovary	16	EBLN2	HPA068795	granulosa cells	yes	negative	not set	NA	Cytoplasmic staining in oocytes.
ovary	16	EBLN2	HPA068795	oocytes	yes	weak	<25%	cytoplasmic	Cytoplasmic staining in oocytes.
ovary	16	EBLN2	HPA068795	stroma	yes	negative	not set	NA	Cytoplasmic staining in oocytes.
ovary	20	EBLN2	HPA068795	endothelial cells	yes	negative	not set	NA	Cytoplasmic staining in oocytes.
ovary	20	EBLN2	HPA068795	granulosa cells	yes	negative	not set	NA	Cytoplasmic staining in oocytes.
ovary	20	EBLN2	HPA068795	oocytes	yes	weak	75%-25%	cytoplasmic	Cytoplasmic staining in oocytes.
ovary	20	EBLN2	HPA068795	stroma	yes	negative	not set	NA	Cytoplasmic staining in oocytes.
ovary	32	EBLN2	HPA068795	endothelial cells	yes	negative	not set	NA	No positivity was observed.
ovary	32	EBLN2	HPA068795	granulosa cells	no	negative	not set	NA	No positivity was observed.
ovary	32	EBLN2	HPA068795	oocytes	no	negative	not set	NA	No positivity was observed.
ovary	32	EBLN2	HPA068795	stroma	yes	negative	not set	NA	No positivity was observed.
ovary	7	GPR27	HPA029395	endothelial cells	yes	moderate	>75%	cytoplasmic	Strong cytoplasmic positivity in granulosa cells. Additional staining in oocytes, endothelial cells and stroma.
ovary	7	GPR27	HPA029395	granulosa cells	yes	strong	>75%	cytoplasmic	Strong cytoplasmic positivity in granulosa cells. Additional staining in oocytes, endothelial cells and stroma.
ovary	7	GPR27	HPA029395	oocytes	yes	moderate	>75%	cytoplasmic	Strong cytoplasmic positivity in granulosa cells. Additional staining in oocytes, endothelial cells and stroma.
ovary	7	GPR27	HPA029395	stroma	yes	moderate	>75%	cytoplasmic	Strong cytoplasmic positivity in granulosa cells. Additional staining in oocytes, endothelial cells and stroma.
ovary	16	GPR27	HPA029395	endothelial cells	yes	moderate	>75%	cytoplasmic	Strong cytoplasmic positivity in granulosa cells. Additional staining in oocytes, endothelial cells and stroma.
ovary	16	GPR27	HPA029395	granulosa cells	yes	strong	75%-25%	cytoplasmic	Strong cytoplasmic positivity in granulosa cells. Additional staining in oocytes, endothelial cells and stroma.
ovary	16	GPR27	HPA029395	oocytes	yes	moderate	>75%	cytoplasmic	Strong cytoplasmic positivity in granulosa cells. Additional staining in oocytes, endothelial cells and stroma.
ovary	16	GPR27	HPA029395	stroma	yes	moderate	>75%	cytoplasmic	Strong cytoplasmic positivity in granulosa cells. Additional staining in oocytes, endothelial cells and stroma.
ovary	20	GPR27	HPA029395	endothelial cells	yes	moderate	75%-25%	cytoplasmic	Cytoplasmic staining in endothelial cells.
ovary	20	GPR27	HPA029395	granulosa cells	no	negative	not set	not set	Cytoplasmic staining in endothelial cells.
ovary	20	GPR27	HPA029395	oocytes	no	negative	not set	not set	Cytoplasmic staining in endothelial cells.
ovary	20	GPR27	HPA029395	stroma	yes	moderate	75%-25%	cytoplasmic	Cytoplasmic staining in endothelial cells.
ovary	32	GPR27	HPA029395	endothelial cells	yes	moderate	>75%	cytoplasmic	Cytoplasmic staining in endothelial cells and stromal cells.
ovary	32	GPR27	HPA029395	granulosa cells	no	negative	not set	NA	Cytoplasmic staining in endothelial cells and stromal cells.
ovary	32	GPR27	HPA029395	oocytes	no	negative	not set	NA	Cytoplasmic staining in endothelial cells and stromal cells.
ovary	32	GPR27	HPA029395	stroma	yes	moderate	>75%	cytoplasmic	Cytoplasmic staining in endothelial cells and stromal cells.
ovary	7	GPR63	HPA039103	endothelial cells	yes	moderate	>75%	cytoplasmic	Strong cytoplasmic staining in oocytes, and moderate cytoplasmic staining in granulosa cells, endothelial cells and stroma.
ovary	7	GPR63	HPA039103	granulosa cells	yes	moderate	>75%	cytoplasmic	Strong cytoplasmic staining in oocytes, and moderate cytoplasmic staining in granulosa cells, endothelial cells and stroma.
ovary	7	GPR63	HPA039103	oocytes	yes	strong	>75%	cytoplasmic	Strong cytoplasmic staining in oocytes, and moderate cytoplasmic staining in granulosa cells, endothelial cells and stroma.
ovary	7	GPR63	HPA039103	stroma	yes	moderate	>75%	cytoplasmic	Strong cytoplasmic staining in oocytes, and moderate cytoplasmic staining in granulosa cells, endothelial cells and stroma.
ovary	16	GPR63	HPA039103	endothelial cells	yes	moderate	75%-25%	cytoplasmic	Strong cytoplasmic staining in oocytes, and moderate cytoplasmic staining in granulosa cells, endothelial cells and stroma.
ovary	16	GPR63	HPA039103	granulosa cells	yes	moderate	75%-25%	cytoplasmic	Strong cytoplasmic staining in oocytes, and moderate cytoplasmic staining in granulosa cells, endothelial cells and stroma.
ovary	16	GPR63	HPA039103	oocytes	yes	strong	>75%	cytoplasmic	Strong cytoplasmic staining in oocytes, and moderate cytoplasmic staining in granulosa cells, endothelial cells and stroma.
ovary	16	GPR63	HPA039103	stroma	yes	moderate	75%-25%	cytoplasmic	Strong cytoplasmic staining in oocytes, and moderate cytoplasmic staining in granulosa cells, endothelial cells and stroma.
ovary	20	GPR63	HPA039103	endothelial cells	yes	moderate	75%-25%	cytoplasmic	Moderate cytoplasmic staining in endothelial cells and stroma.
ovary	20	GPR63	HPA039103	granulosa cells	no	negative	not set	NA	Moderate cytoplasmic staining in endothelial cells and stroma.
ovary	20	GPR63	HPA039103	oocytes	no	negative	not set	NA	Moderate cytoplasmic staining in endothelial cells and stroma.
ovary	20	GPR63	HPA039103	stroma	yes	moderate	75%-25%	cytoplasmic	Moderate cytoplasmic staining in endothelial cells and stroma.
ovary	32	GPR63	HPA039103	endothelial cells	yes	moderate	75%-25%	cytoplasmic	Moderate cytoplasmic staining in endothelial cells and stroma.
ovary	32	GPR63	HPA039103	granulosa cells	no	negative	not set	NA	Moderate cytoplasmic staining in endothelial cells and stroma.
ovary	32	GPR63	HPA039103	oocytes	no	negative	not set	NA	Moderate cytoplasmic staining in endothelial cells and stroma.
ovary	32	GPR63	HPA039103	stroma	yes	moderate	75%-25%	cytoplasmic	Moderate cytoplasmic staining in endothelial cells and stroma.
ovary	7	H1-8	HPA037992	endothelial cells	yes	negative	not set	NA	Strong cytoplasmic staining in oocytes.
ovary	7	H1-8	HPA037992	granulosa cells	yes	negative	not set	NA	Strong cytoplasmic staining in oocytes.
ovary	7	H1-8	HPA037992	oocytes	yes	strong	>75%	cytoplasmic	Strong cytoplasmic staining in oocytes.
ovary	7	H1-8	HPA037992	stroma	yes	negative	not set	NA	Strong cytoplasmic staining in oocytes.
ovary	16	H1-8	HPA037992	endothelial cells	yes	negative	not set	NA	Strong cytoplasmic staining in oocytes.
ovary	16	H1-8	HPA037992	granulosa cells	yes	negative	not set	NA	Strong cytoplasmic staining in oocytes.
ovary	16	H1-8	HPA037992	oocytes	yes	strong	>75%	cytoplasmic	Strong cytoplasmic staining in oocytes.
ovary	16	H1-8	HPA037992	stroma	yes	negative	not set	NA	Strong cytoplasmic staining in oocytes.
ovary	20	H1-8	HPA037992	endothelial cells	yes	negative	not set	NA	Most cell types were negative.
ovary	20	H1-8	HPA037992	granulosa cells	no	not set	not set	NA	Most cell types were negative.
ovary	20	H1-8	HPA037992	oocytes	no	negative	not set	NA	Most cell types were negative.
ovary	20	H1-8	HPA037992	stroma	yes	negative	not set	NA	Most cell types were negative.
ovary	32	H1-8	HPA037992	endothelial cells	yes	negative	not set	NA	Most cell types were negative.
ovary	32	H1-8	HPA037992	granulosa cells	no	not set	not set	NA	Most cell types were negative.
ovary	32	H1-8	HPA037992	oocytes	no	not set	not set	NA	Most cell types were negative.
ovary	32	H1-8	HPA037992	stroma	yes	negative	not set	NA	Most cell types were negative.
ovary	7	LEKR1	HPA044039	endothelial cells	yes	negative	not set	NA	Strong cytoplasmic staining in oocytes.
ovary	7	LEKR1	HPA044039	granulosa cells	yes	negative	not set	NA	Strong cytoplasmic staining in oocytes.
ovary	7	LEKR1	HPA044039	oocytes	yes	strong	>75%	cytoplasmic	Strong cytoplasmic staining in oocytes.
ovary	7	LEKR1	HPA044039	stroma	yes	weak	<25%	cytoplasmic	Strong cytoplasmic staining in oocytes.
ovary	16	LEKR1	HPA044039	endothelial cells	yes	negative	not set	NA	Moderate cytoplasmic staining in oocytes.
ovary	16	LEKR1	HPA044039	granulosa cells	yes	negative	not set	NA	Moderate cytoplasmic staining in oocytes.
ovary	16	LEKR1	HPA044039	oocytes	yes	moderate	>75%	cytoplasmic	Moderate cytoplasmic staining in oocytes.
ovary	16	LEKR1	HPA044039	stroma	yes	negative	not set	NA	Moderate cytoplasmic staining in oocytes.
ovary	20	LEKR1	HPA044039	endothelial cells	yes	negative	not set	NA	Negative in all annotated cell types.
ovary	20	LEKR1	HPA044039	granulosa cells	yes	negative	not set	NA	Negative in all annotated cell types.
ovary	20	LEKR1	HPA044039	oocytes	no	not set	not set	NA	Negative in all annotated cell types.
ovary	20	LEKR1	HPA044039	stroma	yes	negative	not set	NA	Negative in all annotated cell types.
ovary	32	LEKR1	HPA044039	endothelial cells	yes	negative	not set	NA	Negative in all annotated cell types.
ovary	32	LEKR1	HPA044039	granulosa cells	no	not set	not set	NA	Negative in all annotated cell types.
ovary	32	LEKR1	HPA044039	oocytes	no	not set	not set	NA	Negative in all annotated cell types.
ovary	32	LEKR1	HPA044039	stroma	yes	negative	<25%	NA	Negative in all annotated cell types.
ovary	7	METTL24	HPA037442	endothelial cells	yes	negative	not set	NA	Weak cytoplasmic staining in oocytes.
ovary	7	METTL24	HPA037442	granulosa cells	yes	negative	not set	NA	Weak cytoplasmic staining in oocytes.
ovary	7	METTL24	HPA037442	oocytes	yes	weak	75%-25%	cytoplasmic	Weak cytoplasmic staining in oocytes.
ovary	7	METTL24	HPA037442	stroma	yes	negative	not set	NA	Weak cytoplasmic staining in oocytes.
ovary	16	METTL24	HPA037442	endothelial cells	yes	negative	not set	NA	No positivity in any structure.
ovary	16	METTL24	HPA037442	granulosa cells	yes	negative	not set	NA	No positivity in any structure.
ovary	16	METTL24	HPA037442	oocytes	yes	negative	not set	NA	No positivity in any structure.
ovary	16	METTL24	HPA037442	stroma	yes	negative	not set	NA	No positivity in any structure.
ovary	20	METTL24	HPA037442	endothelial cells	yes	negative	not set	NA	No positivity in any structure.
ovary	20	METTL24	HPA037442	granulosa cells	no	not set	not set	NA	No positivity in any structure.
ovary	20	METTL24	HPA037442	oocytes	no	not set	not set	NA	No positivity in any structure.
ovary	20	METTL24	HPA037442	stroma	yes	negative	not set	NA	No positivity in any structure.
ovary	32	METTL24	HPA037442	endothelial cells	yes	negative	not set	NA	No positivity in any structure.
ovary	32	METTL24	HPA037442	granulosa cells	no	not set	not set	NA	No positivity in any structure.
ovary	32	METTL24	HPA037442	oocytes	no	not set	not set	NA	No positivity in any structure.
ovary	32	METTL24	HPA037442	stroma	yes	negative	not set	NA	No positivity in any structure.
ovary	7	PGPEP1L	HPA041781	endothelial cells	yes	weak	75%-25%	cytoplasmic	Strong cytoplasmic and nuclear in oocytes and weak cytoplasmic staining in endothelial cells and stroma.
ovary	7	PGPEP1L	HPA041781	granulosa cells	yes	negative	not set	NA	Strong cytoplasmic and nuclear in oocytes and weak cytoplasmic staining in endothelial cells and stroma.
ovary	7	PGPEP1L	HPA041781	oocytes	yes	strong	>75%	cytoplasmic,nuclear	Strong cytoplasmic and nuclear in oocytes and weak cytoplasmic staining in endothelial cells and stroma.
ovary	7	PGPEP1L	HPA041781	stroma	yes	weak	<25%	cytoplasmic	Strong cytoplasmic and nuclear in oocytes and weak cytoplasmic staining in endothelial cells and stroma.
ovary	16	PGPEP1L	HPA041781	endothelial cells	yes	negative	not set	NA	Strong cytoplasmic and nuclear staining in oocytes. Moderate cytoplasmic staining in stroma.
ovary	16	PGPEP1L	HPA041781	granulosa cells	yes	negative	not set	NA	Strong cytoplasmic and nuclear staining in oocytes. Moderate cytoplasmic staining in stroma.
ovary	16	PGPEP1L	HPA041781	oocytes	yes	strong	>75%	cytoplasmic,nuclear	Strong cytoplasmic and nuclear staining in oocytes. Moderate cytoplasmic staining in stroma.
ovary	16	PGPEP1L	HPA041781	stroma	yes	moderate	<25%	cytoplasmic	Strong cytoplasmic and nuclear staining in oocytes. Moderate cytoplasmic staining in stroma.
ovary	20	PGPEP1L	HPA041781	endothelial cells	yes	weak	<25%	cytoplasmic	Moderate cytoplasmic staining in oocytes and weak cytoplasmic staining in endothelial cells.
ovary	20	PGPEP1L	HPA041781	granulosa cells	yes	negative	not set	NA	Moderate cytoplasmic staining in oocytes and weak cytoplasmic staining in endothelial cells.
ovary	20	PGPEP1L	HPA041781	oocytes	yes	moderate	>75%	cytoplasmic	Moderate cytoplasmic staining in oocytes and weak cytoplasmic staining in endothelial cells.
ovary	20	PGPEP1L	HPA041781	stroma	yes	negative	not set	NA	Moderate cytoplasmic staining in oocytes and weak cytoplasmic staining in endothelial cells.
ovary	32	PGPEP1L	HPA041781	endothelial cells	yes	negative	not set	NA	No staining in any structure.
ovary	32	PGPEP1L	HPA041781	granulosa cells	no	not set	not set	NA	No staining in any structure.
ovary	32	PGPEP1L	HPA041781	oocytes	no	not set	not set	NA	No staining in any structure.
ovary	32	PGPEP1L	HPA041781	stroma	yes	negative	<25%	NA	No staining in any structure.
ovary	7	RERGL	HPA041740	endothelial cells	yes	moderate	>75%	cytoplasmic	Moderate cytoplasmic staining in oocytes, granulosa cells and endothelial cells.
ovary	7	RERGL	HPA041740	granulosa cells	yes	moderate	>75%	cytoplasmic	Moderate cytoplasmic staining in oocytes, granulosa cells and endothelial cells.
ovary	7	RERGL	HPA041740	oocytes	yes	moderate	>75%	cytoplasmic	Moderate cytoplasmic staining in oocytes, granulosa cells and endothelial cells.
ovary	7	RERGL	HPA041740	stroma	yes	moderate	75%-25%	cytoplasmic	Moderate cytoplasmic staining in oocytes, granulosa cells and endothelial cells.
ovary	16	RERGL	HPA041740	endothelial cells	yes	moderate	75%-25%	cytoplasmic	Moderate cytoplasmic staining in oocytes, granulosa cells and endothelial cells.
ovary	16	RERGL	HPA041740	granulosa cells	yes	moderate	75%-25%	cytoplasmic	Moderate cytoplasmic staining in oocytes, granulosa cells and endothelial cells.
ovary	16	RERGL	HPA041740	oocytes	yes	moderate	75%-25%	cytoplasmic	Moderate cytoplasmic staining in oocytes, granulosa cells and endothelial cells.
ovary	16	RERGL	HPA041740	stroma	yes	moderate	75%-25%	cytoplasmic	Moderate cytoplasmic staining in oocytes, granulosa cells and endothelial cells.
ovary	20	RERGL	HPA041740	endothelial cells	yes	moderate	>75%	cytoplasmic	Moderate cytoplasmic staining in oocytes, granulosa cells and endothelial cells.
ovary	20	RERGL	HPA041740	granulosa cells	yes	moderate	>75%	cytoplasmic	Moderate cytoplasmic staining in oocytes, granulosa cells and endothelial cells.
ovary	20	RERGL	HPA041740	oocytes	yes	moderate	>75%	cytoplasmic	Moderate cytoplasmic staining in oocytes, granulosa cells and endothelial cells.
ovary	20	RERGL	HPA041740	stroma	yes	moderate	>75%	cytoplasmic	Moderate cytoplasmic staining in oocytes, granulosa cells and endothelial cells.
ovary	32	RERGL	HPA041740	endothelial cells	yes	moderate	>75%	cytoplasmic	Moderate cytoplasmic staining in endothelial cells and stroma.
ovary	32	RERGL	HPA041740	granulosa cells	no	negative	not set	NA	Moderate cytoplasmic staining in endothelial cells and stroma.
ovary	32	RERGL	HPA041740	oocytes	no	negative	not set	NA	Moderate cytoplasmic staining in endothelial cells and stroma.
ovary	32	RERGL	HPA041740	stroma	yes	moderate	>75%	cytoplasmic	Moderate cytoplasmic staining in endothelial cells and stroma.
ovary	7	TAS1R1	HPA034580	endothelial cells	yes	weak	>75%	cytoplasmic	Strong cytoplasmic staining in oocytes and granulosa cells. Weak cytoplasmic staining in endothelial cells.
ovary	7	TAS1R1	HPA034580	granulosa cells	yes	strong	>75%	cytoplasmic	Strong cytoplasmic staining in oocytes and granulosa cells. Weak cytoplasmic staining in endothelial cells.
ovary	7	TAS1R1	HPA034580	oocytes	yes	strong	>75%	cytoplasmic	Strong cytoplasmic staining in oocytes and granulosa cells. Weak cytoplasmic staining in endothelial cells.
ovary	7	TAS1R1	HPA034580	stroma	yes	negative	not set	NA	Strong cytoplasmic staining in oocytes and granulosa cells. Weak cytoplasmic staining in endothelial cells.
ovary	16	TAS1R1	HPA034580	endothelial cells	yes	weak	>75%	cytoplasmic	Strong cytoplasmic staining in oocytes and granulosa cells. Weak cytoplasmic staining in endothelial cells.
ovary	16	TAS1R1	HPA034580	granulosa cells	yes	strong	>75%	cytoplasmic	Strong cytoplasmic staining in oocytes and granulosa cells. Weak cytoplasmic staining in endothelial cells.
ovary	16	TAS1R1	HPA034580	oocytes	yes	strong	>75%	cytoplasmic	Strong cytoplasmic staining in oocytes and granulosa cells. Weak cytoplasmic staining in endothelial cells.
ovary	16	TAS1R1	HPA034580	stroma	yes	negative	not set	NA	Strong cytoplasmic staining in oocytes and granulosa cells. Weak cytoplasmic staining in endothelial cells.
ovary	20	TAS1R1	HPA034580	endothelial cells	yes	moderate	>75%	cytoplasmic	Moderate cytoplasmic staining in endothelial cells.
ovary	20	TAS1R1	HPA034580	granulosa cells	no	not set	not set	NA	Moderate cytoplasmic staining in endothelial cells.
ovary	20	TAS1R1	HPA034580	oocytes	no	not set	not set	NA	Moderate cytoplasmic staining in endothelial cells.
ovary	20	TAS1R1	HPA034580	stroma	yes	weak	75%-25%	cytoplasmic	Moderate cytoplasmic staining in endothelial cells.
ovary	32	TAS1R1	HPA034580	endothelial cells	yes	moderate	>75%	cytoplasmic	Moderate cytoplasmic staining in endothelial cells.
ovary	32	TAS1R1	HPA034580	granulosa cells	no	not set	not set	NA	Moderate cytoplasmic staining in endothelial cells.
ovary	32	TAS1R1	HPA034580	oocytes	no	not set	not set	NA	Moderate cytoplasmic staining in endothelial cells.
ovary	32	TAS1R1	HPA034580	stroma	yes	weak	75%-25%	cytoplasmic	Moderate cytoplasmic staining in endothelial cells.
ovary	7	TMEM235	HPA053939	endothelial cells	yes	moderate	75%-25%	membrane	Cytoplasmic staining in oocytes.
ovary	7	TMEM235	HPA053939	granulosa cells	yes	negative	not set	NA	Cytoplasmic staining in oocytes.
ovary	7	TMEM235	HPA053939	oocytes	yes	moderate	<25%	cytoplasmic	Cytoplasmic staining in oocytes.
ovary	7	TMEM235	HPA053939	stroma	yes	negative	not set	NA	Cytoplasmic staining in oocytes.
ovary	16	TMEM235	HPA053939	endothelial cells	yes	moderate	<25%	membrane	Membranous staining in endothelial cells.
ovary	16	TMEM235	HPA053939	granulosa cells	yes	negative	not set	NA	Membranous staining in endothelial cells.
ovary	16	TMEM235	HPA053939	oocytes	yes	negative	not set	NA	Membranous staining in endothelial cells.
ovary	16	TMEM235	HPA053939	stroma	yes	negative	not set	NA	Membranous staining in endothelial cells.
ovary	32	TMEM235	HPA053939	endothelial cells	yes	moderate	<25%	membrane	Membranous staining in endothelial cells.
ovary	32	TMEM235	HPA053939	granulosa cells	no	negative	not set	NA	Membranous staining in endothelial cells.
ovary	32	TMEM235	HPA053939	oocytes	no	negative	not set	NA	Membranous staining in endothelial cells.
ovary	32	TMEM235	HPA053939	stroma	yes	negative	not set	NA	Membranous staining in endothelial cells.
ovary	20	TMEM235	HPA053939	endothelial cells	yes	moderate	<25%	membrane	Membranous staining in endothelial cells.
ovary	20	TMEM235	HPA053939	granulosa cells	yes	negative	not set	NA	Membranous staining in endothelial cells.
ovary	20	TMEM235	HPA053939	oocytes	yes	negative	not set	NA	Membranous staining in endothelial cells.
ovary	20	TMEM235	HPA053939	stroma	yes	negative	not set	NA	Membranous staining in endothelial cells.
ovary	7	TRIM61	HPA049109	endothelial cells	yes	moderate	>75%	cytoplasmic,nuclear	Cytoplasmic staining in oocytes. nuclear staining in all other cell types present.
ovary	7	TRIM61	HPA049109	granulosa cells	yes	strong	<25%	nuclear	Cytoplasmic staining in oocytes. nuclear staining in all other cell types present.
ovary	7	TRIM61	HPA049109	oocytes	yes	strong	>75%	cytoplasmic	Cytoplasmic staining in oocytes. nuclear staining in all other cell types present.
ovary	7	TRIM61	HPA049109	stroma	yes	moderate	75%-25%	nuclear	Cytoplasmic staining in oocytes. nuclear staining in all other cell types present.
ovary	16	TRIM61	HPA049109	endothelial cells	yes	weak	>75%	cytoplasmic,nuclear	Cytoplasmic staining in oocytes. nuclear staining in all other cell types present.
ovary	16	TRIM61	HPA049109	granulosa cells	yes	moderate	<25%	nuclear	Cytoplasmic staining in oocytes. nuclear staining in all other cell types present.
ovary	16	TRIM61	HPA049109	oocytes	yes	moderate	>75%	cytoplasmic	Cytoplasmic staining in oocytes. nuclear staining in all other cell types present.
ovary	16	TRIM61	HPA049109	stroma	yes	weak	75%-25%	nuclear	Cytoplasmic staining in oocytes. nuclear staining in all other cell types present.
ovary	20	TRIM61	HPA049109	endothelial cells	yes	weak	>75%	cytoplasmic	Cytoplasmic staining in oocytes and endothelia cells. nuclear staining in all other cell types present.
ovary	20	TRIM61	HPA049109	granulosa cells	yes	moderate	<25%	nuclear	Cytoplasmic staining in oocytes and endothelia cells. nuclear staining in all other cell types present.
ovary	20	TRIM61	HPA049109	oocytes	yes	moderate	>75%	cytoplasmic	Cytoplasmic staining in oocytes and endothelia cells. nuclear staining in all other cell types present.
ovary	20	TRIM61	HPA049109	stroma	yes	moderate	75%-25%	nuclear	Cytoplasmic staining in oocytes and endothelia cells. nuclear staining in all other cell types present.
ovary	32	TRIM61	HPA049109	endothelial cells	yes	weak	75%-25%	cytoplasmic	Nuclear staining in stroma cells.
ovary	32	TRIM61	HPA049109	granulosa cells	no	not set	not set	NA	Nuclear staining in stroma cells.
ovary	32	TRIM61	HPA049109	oocytes	no	not set	not set	NA	Nuclear staining in stroma cells.
ovary	32	TRIM61	HPA049109	stroma	yes	moderate	>75%	nuclear	Nuclear staining in stroma cells.
ovary	32	TRIM73	HPA051845	endothelial cells	yes	negative	not set	NA	No positivity was observed.
ovary	32	TRIM73	HPA051845	granulosa cells	no	negative	not set	NA	No positivity was observed.
ovary	32	TRIM73	HPA051845	oocytes	no	negative	not set	NA	No positivity was observed.
ovary	32	TRIM73	HPA051845	stroma	yes	negative	not set	NA	No positivity was observed.
ovary	20	TRIM73	HPA051845	endothelial cells	yes	negative	not set	NA	No positivity was observed.
ovary	20	TRIM73	HPA051845	granulosa cells	no	negative	not set	NA	No positivity was observed.
ovary	20	TRIM73	HPA051845	oocytes	no	negative	not set	NA	No positivity was observed.
ovary	20	TRIM73	HPA051845	stroma	yes	negative	not set	NA	No positivity was observed.
ovary	16	TRIM73	HPA051845	endothelial cells	yes	negative	not set	not set	Cytoplasmic staining in granulosa cells.
ovary	16	TRIM73	HPA051845	granulosa cells	yes	strong	75%-25%	cytoplasmic	Cytoplasmic staining in granulosa cells.
ovary	16	TRIM73	HPA051845	oocytes	yes	negative	not set	not set	Cytoplasmic staining in granulosa cells.
ovary	16	TRIM73	HPA051845	stroma	yes	negative	not set	not set	Cytoplasmic staining in granulosa cells.
ovary	7	TRIM73	HPA051845	endothelial cells	yes	negative	not set	NA	Cytoplasimc staining in granulosa cells.
ovary	7	TRIM73	HPA051845	granulosa cells	yes	moderate	75%-25%	cytoplasmic	Cytoplasimc staining in granulosa cells.
ovary	7	TRIM73	HPA051845	oocytes	yes	negative	not set	NA	Cytoplasimc staining in granulosa cells.
ovary	7	TRIM73	HPA051845	stroma	yes	negative	not set	NA	Cytoplasimc staining in granulosa cells.
ovary	7	XNDC1N	HPA051121	endothelial cells	yes	moderate	75%-25%	cytoplasmic	Cytoplasmic staining in oocytes, granulosa cells and endothelial cells.
ovary	7	XNDC1N	HPA051121	granulosa cells	yes	strong	>75%	cytoplasmic	Cytoplasmic staining in oocytes, granulosa cells and endothelial cells.
ovary	7	XNDC1N	HPA051121	oocytes	yes	strong	>75%	cytoplasmic	Cytoplasmic staining in oocytes, granulosa cells and endothelial cells.
ovary	7	XNDC1N	HPA051121	stroma	yes	negative	not set	NA	Cytoplasmic staining in oocytes, granulosa cells and endothelial cells.
ovary	16	XNDC1N	HPA051121	endothelial cells	yes	moderate	<25%	cytoplasmic	Cytoplasmic staining in oocytes, granulosa cells and endothelial cells.
ovary	16	XNDC1N	HPA051121	granulosa cells	yes	strong	>75%	cytoplasmic	Cytoplasmic staining in oocytes, granulosa cells and endothelial cells.
ovary	16	XNDC1N	HPA051121	oocytes	yes	strong	>75%	cytoplasmic	Cytoplasmic staining in oocytes, granulosa cells and endothelial cells.
ovary	16	XNDC1N	HPA051121	stroma	yes	negative	<25%	NA	Cytoplasmic staining in oocytes, granulosa cells and endothelial cells.
ovary	20	XNDC1N	HPA051121	endothelial cells	yes	negative	not set	NA	No staining was observed.
ovary	20	XNDC1N	HPA051121	granulosa cells	no	negative	not set	NA	No staining was observed.
ovary	20	XNDC1N	HPA051121	oocytes	no	negative	not set	NA	No staining was observed.
ovary	20	XNDC1N	HPA051121	stroma	yes	negative	not set	NA	No staining was observed.
ovary	32	XNDC1N	HPA051121	endothelial cells	yes	negative	not set	NA	Cytoplasmic staining in stromal cells.
ovary	32	XNDC1N	HPA051121	granulosa cells	no	negative	not set	NA	Cytoplasmic staining in stromal cells.
ovary	32	XNDC1N	HPA051121	oocytes	no	negative	not set	NA	Cytoplasmic staining in stromal cells.
ovary	32	XNDC1N	HPA051121	stroma	yes	moderate	<25%	cytoplasmic	Cytoplasmic staining in stromal cells.
ovary	7	ZNF582	HPA028858	endothelial cells	yes	strong	<25%	cytoplasmic,nuclear	Strong nuclear and cytoplasmic staining in oocytes and endothelial cells. Weak cytoplasmic staining in granulosa cells and stroma with additional nuclear staining in stroma.
ovary	7	ZNF582	HPA028858	granulosa cells	yes	weak	75%-25%	cytoplasmic	Strong nuclear and cytoplasmic staining in oocytes and endothelial cells. Weak cytoplasmic staining in granulosa cells and stroma with additional nuclear staining in stroma.
ovary	7	ZNF582	HPA028858	oocytes	yes	strong	>75%	cytoplasmic,nuclear	Strong nuclear and cytoplasmic staining in oocytes and endothelial cells. Weak cytoplasmic staining in granulosa cells and stroma with additional nuclear staining in stroma.
ovary	7	ZNF582	HPA028858	stroma	yes	weak	<25%	cytoplasmic,nuclear	Strong nuclear and cytoplasmic staining in oocytes and endothelial cells. Weak cytoplasmic staining in granulosa cells and stroma with additional nuclear staining in stroma.
ovary	16	ZNF582	HPA028858	endothelial cells	yes	negative	not set	NA	Strong cytoplasmic and nuclear staining in oocytes.
ovary	16	ZNF582	HPA028858	granulosa cells	yes	negative	not set	NA	Strong cytoplasmic and nuclear staining in oocytes.
ovary	16	ZNF582	HPA028858	oocytes	yes	strong	>75%	cytoplasmic,nuclear	Strong cytoplasmic and nuclear staining in oocytes.
ovary	16	ZNF582	HPA028858	stroma	yes	negative	not set	NA	Strong cytoplasmic and nuclear staining in oocytes.
ovary	20	ZNF582	HPA028858	endothelial cells	yes	weak	75%-25%	cytoplasmic	Strong cytoplasmic and nuclear staining in oocytes and weak cytoplasmic staining
ovary	20	ZNF582	HPA028858	granulosa cells	yes	negative	not set	NA	Strong cytoplasmic and nuclear staining in oocytes and weak cytoplasmic staining
ovary	20	ZNF582	HPA028858	oocytes	yes	strong	>75%	cytoplasmic,nuclear	Strong cytoplasmic and nuclear staining in oocytes and weak cytoplasmic staining
ovary	20	ZNF582	HPA028858	stroma	yes	negative	not set	NA	Strong cytoplasmic and nuclear staining in oocytes and weak cytoplasmic staining
ovary	32	ZNF582	HPA028858	endothelial cells	yes	negative	not set	NA	No staining detected in any cell type.
ovary	32	ZNF582	HPA028858	granulosa cells	no	not set	not set	NA	No staining detected in any cell type.
ovary	32	ZNF582	HPA028858	oocytes	no	not set	not set	NA	No staining detected in any cell type.
ovary	32	ZNF582	HPA028858	stroma	yes	negative	not set	NA	No staining detected in any cell type.
ovary	7	ZNF626	HPA045631	endothelial cells	yes	negative	not set	NA	Moderate cytoplasmic staining in oocytes.
ovary	7	ZNF626	HPA045631	granulosa cells	yes	negative	not set	NA	Moderate cytoplasmic staining in oocytes.
ovary	7	ZNF626	HPA045631	oocytes	yes	moderate	>75%	cytoplasmic	Moderate cytoplasmic staining in oocytes.
ovary	7	ZNF626	HPA045631	stroma	yes	negative	not set	NA	Moderate cytoplasmic staining in oocytes.
ovary	16	ZNF626	HPA045631	endothelial cells	yes	negative	not set	NA	Moderate cytoplasmic staining in oocytes. Strong staining in subset of cells in stroma.
ovary	16	ZNF626	HPA045631	granulosa cells	yes	negative	not set	NA	Moderate cytoplasmic staining in oocytes. Strong staining in subset of cells in stroma.
ovary	16	ZNF626	HPA045631	oocytes	yes	moderate	>75%	cytoplasmic	Moderate cytoplasmic staining in oocytes. Strong staining in subset of cells in stroma.
ovary	16	ZNF626	HPA045631	stroma	yes	strong	<25%	cytoplasmic	Moderate cytoplasmic staining in oocytes. Strong staining in subset of cells in stroma.
ovary	20	ZNF626	HPA045631	endothelial cells	yes	negative	not set	NA	Negative in all annotated cell types.
ovary	20	ZNF626	HPA045631	granulosa cells	yes	negative	not set	NA	Negative in all annotated cell types.
ovary	20	ZNF626	HPA045631	oocytes	no	not set	not set	NA	Negative in all annotated cell types.
ovary	20	ZNF626	HPA045631	stroma	yes	negative	not set	NA	Negative in all annotated cell types.
ovary	32	ZNF626	HPA045631	endothelial cells	yes	negative	not set	NA	Strong cytoplasmic staining in subsets of cells in stroma.
ovary	32	ZNF626	HPA045631	granulosa cells	no	not set	not set	NA	Strong cytoplasmic staining in subsets of cells in stroma.
ovary	32	ZNF626	HPA045631	oocytes	no	not set	not set	NA	Strong cytoplasmic staining in subsets of cells in stroma.
ovary	32	ZNF626	HPA045631	stroma	yes	strong	<25%	cytoplasmic	Strong cytoplasmic staining in subsets of cells in stroma.
ovary	7	ZNF677	HPA023106	endothelial cells	yes	moderate	>75%	cytoplasmic	Strong cytoplasmic staining in oocytes. Additional staining in granulosa cells and endothelial cells.
ovary	7	ZNF677	HPA023106	granulosa cells	yes	weak	>75%	cytoplasmic	Strong cytoplasmic staining in oocytes. Additional staining in granulosa cells and endothelial cells.
ovary	7	ZNF677	HPA023106	oocytes	yes	strong	>75%	cytoplasmic	Strong cytoplasmic staining in oocytes. Additional staining in granulosa cells and endothelial cells.
ovary	7	ZNF677	HPA023106	stroma	yes	negative	not set	NA	Strong cytoplasmic staining in oocytes. Additional staining in granulosa cells and endothelial cells.
ovary	16	ZNF677	HPA023106	endothelial cells	yes	moderate	>75%	cytoplasmic	Strong cytoplasmic staining in oocytes. Additional staining in granulosa cells and endothelial cells.
ovary	16	ZNF677	HPA023106	granulosa cells	yes	weak	>75%	cytoplasmic	Strong cytoplasmic staining in oocytes. Additional staining in granulosa cells and endothelial cells.
ovary	16	ZNF677	HPA023106	oocytes	yes	strong	>75%	cytoplasmic	Strong cytoplasmic staining in oocytes. Additional staining in granulosa cells and endothelial cells.
ovary	16	ZNF677	HPA023106	stroma	yes	weak	>75%	cytoplasmic	Strong cytoplasmic staining in oocytes. Additional staining in granulosa cells and endothelial cells.
ovary	20	ZNF677	HPA023106	endothelial cells	yes	moderate	>75%	cytoplasmic	Moderate cytoplasmic staining in endothelial cells and stroma.
ovary	20	ZNF677	HPA023106	granulosa cells	no	not set	not set	NA	Moderate cytoplasmic staining in endothelial cells and stroma.
ovary	20	ZNF677	HPA023106	oocytes	no	not set	not set	NA	Moderate cytoplasmic staining in endothelial cells and stroma.
ovary	20	ZNF677	HPA023106	stroma	yes	moderate	>75%	cytoplasmic	Moderate cytoplasmic staining in endothelial cells and stroma.
ovary	32	ZNF677	HPA023106	endothelial cells	yes	moderate	>75%	cytoplasmic	Moderate cytoplasmic staining in endothelial cells and stroma.
ovary	32	ZNF677	HPA023106	granulosa cells	no	not set	not set	NA	Moderate cytoplasmic staining in endothelial cells and stroma.
ovary	32	ZNF677	HPA023106	oocytes	no	not set	not set	NA	Moderate cytoplasmic staining in endothelial cells and stroma.
ovary	32	ZNF677	HPA023106	stroma	yes	moderate	>75%	cytoplasmic	Moderate cytoplasmic staining in endothelial cells and stroma.
ovary	7	ZNF891	HPA040301	endothelial cells	yes	moderate	>75%	cytoplasmic	Strong cytoplasmic staining in granulosa cells. Additional cytoplasmic staining in oocytes, endothelial cells and stroma.
ovary	7	ZNF891	HPA040301	granulosa cells	yes	strong	>75%	membrane	Strong cytoplasmic staining in granulosa cells. Additional cytoplasmic staining in oocytes, endothelial cells and stroma.
ovary	7	ZNF891	HPA040301	oocytes	yes	moderate	>75%	cytoplasmic	Strong cytoplasmic staining in granulosa cells. Additional cytoplasmic staining in oocytes, endothelial cells and stroma.
ovary	7	ZNF891	HPA040301	stroma	yes	moderate	75%-25%	cytoplasmic	Strong cytoplasmic staining in granulosa cells. Additional cytoplasmic staining in oocytes, endothelial cells and stroma.
ovary	16	ZNF891	HPA040301	endothelial cells	yes	moderate	75%-25%	cytoplasmic	Strong cytoplasmic staining in granulosa cells. Additional cytoplasmic staining in oocytes, endothelial cells and stroma.
ovary	16	ZNF891	HPA040301	granulosa cells	yes	strong	75%-25%	cytoplasmic	Strong cytoplasmic staining in granulosa cells. Additional cytoplasmic staining in oocytes, endothelial cells and stroma.
ovary	16	ZNF891	HPA040301	oocytes	yes	weak	75%-25%	cytoplasmic	Strong cytoplasmic staining in granulosa cells. Additional cytoplasmic staining in oocytes, endothelial cells and stroma.
ovary	16	ZNF891	HPA040301	stroma	yes	moderate	75%-25%	cytoplasmic	Strong cytoplasmic staining in granulosa cells. Additional cytoplasmic staining in oocytes, endothelial cells and stroma.
ovary	20	ZNF891	HPA040301	endothelial cells	yes	moderate	>75%	cytoplasmic	Strong cytoplasmic staining in granulosa cells. Additional cytoplasmic staining in oocytes, endothelial cells and stroma.
ovary	20	ZNF891	HPA040301	granulosa cells	yes	strong	>75%	cytoplasmic,membrane	Strong cytoplasmic staining in granulosa cells. Additional cytoplasmic staining in oocytes, endothelial cells and stroma.
ovary	20	ZNF891	HPA040301	oocytes	yes	moderate	75%-25%	cytoplasmic	Strong cytoplasmic staining in granulosa cells. Additional cytoplasmic staining in oocytes, endothelial cells and stroma.
ovary	20	ZNF891	HPA040301	stroma	yes	moderate	>75%	cytoplasmic	Strong cytoplasmic staining in granulosa cells. Additional cytoplasmic staining in oocytes, endothelial cells and stroma.
ovary	32	ZNF891	HPA040301	endothelial cells	yes	moderate	>75%	cytoplasmic	Moderate ytoplasmic staining in endothelial cells and stroma.
ovary	32	ZNF891	HPA040301	granulosa cells	no	negative	not set	NA	Moderate ytoplasmic staining in endothelial cells and stroma.
ovary	32	ZNF891	HPA040301	oocytes	no	negative	not set	NA	Moderate ytoplasmic staining in endothelial cells and stroma.
ovary	32	ZNF891	HPA040301	stroma	yes	moderate	>75%	cytoplasmic	Moderate ytoplasmic staining in endothelial cells and stroma.

## Sheet: Supplementary Table S4
Supplementary Table S4: Description of mIHC staining protocol and antibody details
Staining cycle	Panel marker ENSG	Panel marker gene	Panel marker gene name	Panel marker antibody	Antibody dilution	OPAL fluorophore	OPAL dilution
Cycle 1	ENSG00000103310	ZP2	Zona pellucida glycoprotein 2	HPA011296, Atlas Antibodies AB	1:450	OPAL 480	1:500
Cycle 2	ENSG00000179593	ALOX15B	Arachidonate 15-lipoxygenase type B	HPA010562, Atlas Antibodies AB	1:2000	OPAL 570	1:500
Cycle 3	One of the unique protein targets, see below					OPAL 520	1:500
Cycle 4	ENSG00000066923	STAG3	Stromal antigen 3	HPA049106, Atlas Antibodies AB	1:4000	OPAL 620	1:500
Cycle 5	ENSG00000123999	INHA	Inhibin subunit alpha	MCA951ST, Bio-Rad Antibodies	1:100	OPAL 690	1:500
Cycle 6	ENSG00000204291	COL15A1	Collagen type XV alpha 1 chain	HPA017915, Atlas Antibodies AB	1:75	TSA+digoxigenin (DIG)	1:500
Post-cycle	Anti-DIG OPAL 780 antibody						1:125
	DAPI						1:1000
Unique Protein targets
Cycle 3	ENSG00000112218	GPR63	Probable G-protein coupled receptor 63	HPA039103, Atlas Antibodies AB	1:750	520	1:500
Cycle 3	ENSG00000183439	TRIM61	Putative tripartite motif-containing protein 61	HPA049109, Atlas Antibodies AB	1:40	520	1:500
Cycle 3	ENSG00000178809	TRIM73	Tripartite motif-containing protein 73	HPA051845, Atlas Antibodies AB	1:50	520	1:500
Cycle 3	ENSG00000018869	ZNF582	Zinc finger protein 582	HPA028858, Atlas Antibodies AB	1:1000	520	1:500
Staining cycle protocol
Steps	Duration (min)
Blocking	10
Primary antibody	30
Wash	1
Enhancer	20
Wash	1
Horseradish peroxidase (HRP)	10
Wash	1
OPAL Fluorophore	10
Wash	1
Elution in 90°C	20
Post-cycle steps
Anti-DIG OPAL 780 antibody	60
DAPI	5
